# Supplementary material for: Aerosol exposure of live bird market workers to viable influenza A/H5N1 and A/H9N2 viruses, Cambodia
Source: Zoonoses Public Health. 2022 Nov 21;70(2):171–5. doi: 10.1111/zph.13009 (PMC10098856; doi:10.1111/zph.13009)
Supplement: Supplementary file 1 — Table S1 [file ZPH-70-171-s001.xlsx]

## Sheet: Sheet1
Table S1. RT-qPCR and avian influenza virus isolation results of live bird market testing, including air filter samples from vendors
Collection period	Collection Day	Participants	Filter apparatus	M-gene RT-qPCR	H5a/H5b RT-qPCR	H7 RT-qPCR	H9 RT-qPCR	Egg Isolation
February (week 9)	Day 1	Vendor 1	A. 2.5-10 µM	POS	NEG	NEG	POS	NEG
			B. 1-2.5 µM	NEG	NEG	NEG	NEG	ND
			C. 0.5-1 µM	POS	NEG	NEG	NEG	H5N1/H9N2
			D. 0.25-5 µM	POS	NEG	NEG	NEG	NEG
			E. <0.25 µM	POS	NEG	NEG	NEG	NEG
		Vendor 2	A. 2.5-10 µM	POS	NEG	NEG	NEG	NEG
			B. 1-2.5 µM	POS	POS	NEG	NEG	NEG
			C. 0.5-1 µM	POS	NEG	NEG	NEG	H5N1
			D. 0.25-5 µM	POS	NEG	NEG	NEG	NEG
			E. <0.25 µM	POS	NEG	NEG	POS	NEG
	Day 2	Vendor 3	A. 2.5-10 µM	POS	POS	NEG	POS	H5N1
			B. 1-2.5 µM	POS	NEG	NEG	NEG	NEG
			C. 0.5-1 µM	POS	NEG	NEG	NEG	NEG
			D. 0.25-5 µM	POS	NEG	NEG	NEG	H5N1
			E. <0.25 µM	POS	NEG	NEG	NEG	NEG
		Vendor 4	A. 2.5-10 µM	NEG	NEG	NEG	NEG	NEG
			B. 1-2.5 µM	POS	NEG	NEG	NEG	NEG
			C. 0.5-1 µM	POS	NEG	NEG	NEG	NEG
			D. 0.25-5 µM	NEG	NEG	NEG	NEG	NEG
			E. <0.25 µM	POS	NEG	NEG	NEG	NEG
	Day 3	Vendor 5	A. 2.5-10 µM	NEG	NEG	NEG	NEG	NEG
			B. 1-2.5 µM	NEG	NEG	NEG	NEG	NEG
			C. 0.5-1 µM	POS	NEG	NEG	NEG	NEG
			D. 0.25-5 µM	POS	NEG	NEG	NEG	NEG
			E. <0.25 µM	NEG	NEG	NEG	NEG	NEG
		Vendor 6	A. 2.5-10 µM	POS	POS	NEG	POS	NEG
			B. 1-2.5 µM	POS	POS	NEG	NEG	H5N1/H9N2
			C. 0.5-1 µM	POS	NEG	NEG	NEG	H5N1
			D. 0.25-5 µM	POS	NEG	NEG	NEG	NEG
			E. <0.25 µM	POS	NEG	NEG	NEG	NEG
	Day 4	Vendor 7	A. 2.5-10 µM	NEG	NEG	NEG	NEG	NEG
			B. 1-2.5 µM	NEG	NEG	NEG	NEG	NEG
			C. 0.5-1 µM	POS	NEG	NEG	NEG	NEG
			D. 0.25-5 µM	NEG	NEG	NEG	NEG	NEG
			E. <0.25 µM	NEG	NEG	NEG	NEG	NEG
		Vendor 8	A. 2.5-10 µM	POS	POS	NEG	NEG	NEG
			B. 1-2.5 µM	NEG	NEG	NEG	NEG	NEG
			C. 0.5-1 µM	POS	NEG	NEG	NEG	NEG
			D. 0.25-5 µM	NEG	NEG	NEG	NEG	NEG
			E. <0.25 µM	POS	NEG	NEG	NEG	NEG
	Day 5	Vendor 9	A. 2.5-10 µM	POS	NEG	NEG	NEG	NEG
			B. 1-2.5 µM	POS	NEG	NEG	NEG	NEG
			C. 0.5-1 µM	POS	NEG	NEG	NEG	NEG
			D. 0.25-5 µM	POS	NEG	NEG	POS	H5N1
			E. <0.25 µM	POS	NEG	NEG	POS	H5N1
		Vendor 10	A. 2.5-10 µM	POS	NEG	NEG	NEG	NEG
			B. 1-2.5 µM	NEG	NEG	NEG	NEG	NEG
			C. 0.5-1 µM	NEG	NEG	NEG	NEG	NEG
			D. 0.25-5 µM	NEG	NEG	NEG	NEG	NEG
			E. <0.25 µM	POS	NEG	NEG	NEG	NEG
			Total (10 vendors)a	10 (100%)	4 (40%)	0 (0%)	5 (50%)	H5N1: 5 (50%); H9N2: 2 (20%)
			Chickens (n=20)	14 (70%)	6 (30%)	0 (0%)	6 (30%)	NDb
			Ducks (n=20)	15 (75%)	8 (40%)	0 (0%)	4 (20%)	NDb
			Wash water (n=10)	10 (100%)	ND	ND	ND	ND
May (week 22)	Day 1	Vendor 11	A. 2.5-10 µM	NEG	ND	ND	ND	ND
			B. 1-2.5 µM	NEG	ND	ND	ND	ND
			C. 0.5-1 µM	NEG	ND	ND	ND	ND
			D. 0.25-5 µM	NEG	ND	ND	ND	ND
			E. <0.25 µM	NEG	ND	ND	ND	ND
		Vendor 12	A. 2.5-10 µM	NEG	ND	ND	ND	ND
			B. 1-2.5 µM	NEG	ND	ND	ND	ND
			C. 0.5-1 µM	NEG	ND	ND	ND	ND
			D. 0.25-5 µM	NEG	ND	ND	ND	ND
			E. <0.25 µM	NEG	ND	ND	ND	ND
	Day 2	Vendor 13	A. 2.5-10 µM	NEG	ND	ND	ND	ND
			B. 1-2.5 µM	NEG	ND	ND	ND	ND
			C. 0.5-1 µM	NEG	ND	ND	ND	ND
			D. 0.25-5 µM	NEG	ND	ND	ND	ND
			E. <0.25 µM	NEG	ND	ND	ND	ND
		Vendor 14	A. 2.5-10 µM	NEG	ND	ND	ND	ND
			B. 1-2.5 µM	NEG	ND	ND	ND	ND
			C. 0.5-1 µM	NEG	ND	ND	ND	ND
			D. 0.25-5 µM	NEG	ND	ND	ND	ND
			E. <0.25 µM	NEG	ND	ND	ND	ND
	Day 3	Vendor 15	A. 2.5-10 µM	NEG	ND	ND	ND	ND
			B. 1-2.5 µM	NEG	ND	ND	ND	ND
			C. 0.5-1 µM	NEG	ND	ND	ND	ND
			D. 0.25-5 µM	NEG	ND	ND	ND	ND
			E. <0.25 µM	NEG	ND	ND	ND	ND
		Vendor 16	A. 2.5-10 µM	NEG	ND	ND	ND	ND
			B. 1-2.5 µM	NEG	ND	ND	ND	ND
			C. 0.5-1 µM	NEG	ND	ND	ND	ND
			D. 0.25-5 µM	NEG	ND	ND	ND	ND
			E. <0.25 µM	NEG	ND	ND	ND	ND
	Day 4	Vendor 17	A. 2.5-10 µM	NEG	ND	ND	ND	ND
			B. 1-2.5 µM	NEG	ND	ND	ND	ND
			C. 0.5-1 µM	NEG	ND	ND	ND	ND
			D. 0.25-5 µM	NEG	ND	ND	ND	ND
			E. <0.25 µM	NEG	ND	ND	ND	ND
		Vendor 18	A. 2.5-10 µM	NEG	ND	ND	ND	ND
			B. 1-2.5 µM	NEG	ND	ND	ND	ND
			C. 0.5-1 µM	NEG	ND	ND	ND	ND
			D. 0.25-5 µM	NEG	ND	ND	ND	ND
			E. <0.25 µM	NEG	ND	ND	ND	ND
	Day 5	Vendor 19	A. 2.5-10 µM	NEG	ND	ND	ND	ND
			B. 1-2.5 µM	NEG	ND	ND	ND	ND
			C. 0.5-1 µM	NEG	ND	ND	ND	ND
			D. 0.25-5 µM	NEG	ND	ND	ND	ND
			E. <0.25 µM	NEG	ND	ND	ND	ND
		Vendor 20	A. 2.5-10 µM	NEG	ND	ND	ND	ND
			B. 1-2.5 µM	NEG	ND	ND	ND	ND
			C. 0.5-1 µM	NEG	ND	ND	ND	ND
			D. 0.25-5 µM	NEG	ND	ND	ND	ND
			E. <0.25 µM	NEG	ND	ND	ND	ND
			Total (10 vendors)a	0 (0%)	0 (0%)	0 (0%)	0 (0%)	0 (0%)
			Chickens (n=20)	10 (50%)	0 (0%)	0 (0%)	6 (30%)	NDb
			Ducks (n=20)	3 (15%)	1 (5%)	0 (0%)	2 (10%)	NDb
			Wash water (n=10)	10 (100%)	ND	ND	ND	ND
a Total filter apparatus: the number of LBM vendors that were POS for AIV in any of the five filters
b Isolations were not done systematically on duck and chicken samples. However, some isolations were done in order to generate material for full genome sequencing of representative AIVs
ND: not done
